# Supplementary material for: Quadratic Concentration–Response Modeling and Molecular Docking of Mespilodaphne quixos (Lam.) Rohwer Essential Oil Against Candida albicans
Source: Molecules. 2026 Jun 1;31(11):1891. doi: 10.3390/molecules31111891 (PMC13257838; doi:10.3390/molecules31111891)
Supplement: Supplementary file 1 [file molecules-31-01891-s001.zip]

Archive with 2 entries (2 files):
- Supplementary_material S1.pdf
- Supplementary_material S2.pdf
